# Supplementary material for: Molpher: a software framework for systematic chemical space exploration
Source: J Cheminform. 2014 Mar 21;6:7. doi: 10.1186/1758-2946-6-7 (PMC3998053; doi:10.1186/1758-2946-6-7)
Supplement: Additional file 3 — D1, D2, and D3 datasets. Each line consists of SMILES representation of the structure and its Pubchem ID. Each odd line contains the start structure, its corresponding target structure is given in the next line. [file 1758-2946-6-7-S3.zip]

Archive with 3 entries (3 files):
- d1.smiles
- d2.smiles
- d3.smiles
