# Supplementary material for: Molpher: a software framework for systematic chemical space exploration
Source: J Cheminform. 2014 Mar 21;6:7. doi: 10.1186/1758-2946-6-7 (PMC3998053; doi:10.1186/1758-2946-6-7)
Supplement: Additional file 3 — D1, D2, and D3 datasets. Each line consists of SMILES representation of the structure and its Pubchem ID. Each odd line contains the start structure, its corresponding target structure is given in the next line. [file 1758-2946-6-7-S3.zip › d1.smiles]

4550	C1CCC2=C(C1)C(=CC3=C(C(=O)N=C23)N=O)N(O)O
3140	C1=C(C(=CC2=NC(=O)C(=O)N=C21)[N+](=O)[O-])[N+](=O)[O-]
8711	COC(=O)C(=C)C#N
7747	COC(=O)CC#N
7956	C1(=O)NC(=O)NC(=O)N1
7913	C(=O)(N)NC(=O)N
8099	C(COCCO[N+](=O)[O-])OCCO[N+](=O)[O-]
6518	C(C(CO[N+](=O)[O-])(CO[N+](=O)[O-])CO[N+](=O)[O-])O[N+](=O)[O-]
6219	CCN(CC)CCC(=O)OC1(CCCCC1)C2CCCCC2
3042	CCN(CC)CCOC(=O)C1(CCCCC1)C2CCCCC2
5094	CN1C(=CN=C1COC(=O)N)[N+](=O)[O-]
3276	C1=CN(C(=N1)[N+](=O)[O-])CC(=O)NCCO
9679	C1=NC(=C(N1)C(=O)N)N
2574	C1=C(NC=N1)CCNC(=O)CCN
6168	CCN1C=NC(=C1C(=O)NC)C(=O)NC
3454	C1=NC2=C(N1COC(CO)CO)NC(=NC2=O)N
9679 C1=NC(=C(N1)C(=O)N)N
4938	CCCN1C=NC2=C1C(=O)N(C(=O)N2C)CCCCC(=O)C
8393	CC1=NN(C(=C1)OC(=O)N(C)C)C(C)C
3242	CC1=CC(=NC(=N1)N2C(=CC(=N2)C)OC)OC
4983	CC1(C([N+](=C(N1O)C2=CC=CC=C2)[O-])(C)C)C
2570	CC1(C([N+](=C(N1O)C2=CC=C(C=C2)C(=O)O)[O-])(C)C)C
5719	CCN(C1=CC=CC(=C1)C2=CC=NC3=C(C=NN23)C#N)C(=O)C
5522	CCCCNC1=C2C=NN(C2=NC(=C1C(=O)OCC)C)CC
9362	C1=CC=C2C(=C1)N=C3C=CC=CC3=[N+]2[O-]
5955	C1=CC=C2C(=C1)C(=CC=[N+]2[O-])[N+](=O)[O-]
6211	C1C(=O)NC(=O)NC1=O
5781	C1(=O)C(=O)NC(=O)NC1=O
4358	C1CCC(CC1)NC(=O)NCCCC2=CC=CC=C2
3344	C1CN(CCC12CNC(=O)O2)CCC3=CC=CC=C3
5842	C=CCC1(C(=O)NC(=O)NC1=O)CC=C
5838	CCC1(C(=O)NC(=O)NC1=O)C2=CCCCC2
5843	C1CCC2(CC1)C(=O)NC(=O)NC2=O
2481	CC(C)CC1(C(=O)NC(=O)NC1=O)CC=C
6464	CC(C)C1(C(=O)NC(=O)NC1=O)CC=C
4099	CCC1(C(=O)NC(=O)N(C1=O)C)CC
4990	CNC(=O)OCC1=NC(=CC=C1)COC(=O)NC
3620	C[N+]1=CC=CC=C1C(=O)[O-]
8557	C1=CC2=C(C=C1N)C(=O)C3=C(C2=O)C=C(C=C3)N
8515	C1=CC=C2C(=C1)C3=NNC4=CC=CC(=C43)C2=O
