# Supplementary material for: Molpher: a software framework for systematic chemical space exploration
Source: J Cheminform. 2014 Mar 21;6:7. doi: 10.1186/1758-2946-6-7 (PMC3998053; doi:10.1186/1758-2946-6-7)
Supplement: Additional file 3 — D1, D2, and D3 datasets. Each line consists of SMILES representation of the structure and its Pubchem ID. Each odd line contains the start structure, its corresponding target structure is given in the next line. [file 1758-2946-6-7-S3.zip › d2.smiles]

3018	CCOC(=O)NC1=C(C(=O)C(=C(C1=O)C2CC2)NC(=O)OCC)C3CC3
2749	CC1=CC(=O)N(C(=C1)C2CCCCC2)O
5080	CC1=C2C=CC=CC2=NC(=O)CN1
3140	C1=C(C(=CC2=NC(=O)C(=O)N=C21)[N+](=O)[O-])[N+](=O)[O-]
9932	C1CCC2=C(C1)C(=O)C=C(C2=O)N3CC3
4550	C1CCC2=C(C1)C(=CC3=C(C(=O)N=C23)N=O)N(O)O
3730	CC(=O)N(CC(CO)O)C1=C(C(=C(C(=C1I)C(=O)NCC(CO)O)I)C(=O)NCC(CO)O)I
3995	CC(C)(C)NCC(C1=CC(=C(C(=C1)Cl)N)C(F)(F)F)O
9508	CC1=CC(=NC(=O)N1)C
2944	C1=C(NC(=NC1=O)N)N
8983	CC1=C(C(=O)NC(=O)N1)CO
8041	C=CC(=O)NCNC(=O)C=C
7747	COC(=O)CC#N
6119	CC(C)(C(=O)O)N
8646	C12=NNNC1=NC(=NC2=O)N
4644	C1=C2C(=NC(=O)NC2=O)NN1
6526	CCC(C)(CC)OC(=O)N
3081	CC1(C(=O)NC(=O)O1)C
7956	C1(=O)NC(=O)NC(=O)N1
6275	C1=NC(=O)NC(=O)N1
8827	C(NC(=O)NCO)O
7913	C(=O)(N)NC(=O)N
8942	CCCCCCC1(C(=O)NC(=O)NC1=O)CC
6491	CC1(C(=O)NC(=O)N1)C
8274	C=CCC1(C(=O)NC(=O)NC1=O)C2=CC=CC=C2
6455	CCC1(C(=O)NC(=O)NC1=O)C(C)C
8393	CC1=NN(C(=C1)OC(=O)N(C)C)C(C)C
4990	CNC(=O)OCC1=NC(=CC=C1)COC(=O)NC
5712	C1=CC=C(C=C1)CN2C3=CC=CC=C3C(=N2)C4=CC=C(O4)CO
5578	COC1=CC(=CC(=C1OC)OC)CC2=CN=C(N=C2N)N
5684	COC1=CC=CC=C1N2CCN(CC2)CCN(C3=CC=CC=N3)C(=O)C4CCCCC4
4735	C1=CC(=CC=C1C(=N)N)OCCCCCOC2=CC=C(C=C2)C(=N)N
4622	CCCOC1=CC2=C(C=C1)N=C(N2)NC(=O)OC
3538	CC1=NN=C(C2=CC3=C(C=C2C1)OCO3)C4=CC=C(C=C4)N
6311	C1CNC(=NC1)C2=CC=C(C=C2)NC(=O)C3=CC=C(C=C3)C(=O)NC4=CC=C(C=C4)C5=NCCCN5
3219	CCOCCN1C2=CC=CC=C2N=C1N3CCCN(CC3)C
6095	C1COCCN1CCNC(=O)C2=NC3=C(N=C2N)N=C(N=C3N)C4=CC=CC=C4
5174	CC1=NC(=C(O1)C2=CC=NC=C2)C3=CC=CC=C3
7598	C1=CC=C(C=C1)NC(=O)CCC(=O)O
7318	C1=CC(=C(C=C1[N+](=O)[O-])C(=O)O)O
