# Supplementary material for: Molpher: a software framework for systematic chemical space exploration
Source: J Cheminform. 2014 Mar 21;6:7. doi: 10.1186/1758-2946-6-7 (PMC3998053; doi:10.1186/1758-2946-6-7)
Supplement: Additional file 3 — D1, D2, and D3 datasets. Each line consists of SMILES representation of the structure and its Pubchem ID. Each odd line contains the start structure, its corresponding target structure is given in the next line. [file 1758-2946-6-7-S3.zip › d3.smiles]

7517	C1CCC(=NO)CC1
4201	C1CCN(CC1)C2=NC(=N)N(C(=C2)N)O
7152	C(CO)N(CC(=O)O)CC(=O)O
3081	CC1(C(=O)NC(=O)O1)C
8773	C(CN(CC(=O)O)CC(=O)O)N(CCO)CC(=O)O
5385	CC(C)(CN=C)OC
8773	C(CN(CC(=O)O)CC(=O)O)N(CCO)CC(=O)O
4362	CCN1C(=O)C=CC1=O
7152	C(CO)N(CC(=O)O)CC(=O)O
3276	C1=CN(C(=N1)[N+](=O)[O-])CC(=O)NCCO
6491	CC1(C(=O)NC(=O)N1)C
4687	CN1C=NC2=C1C(=O)N(C(=O)N2)C
4201	C1CCN(CC1)C2=NC(=N)N(C(=C2)N)O
3749	CCCCC1=NC2(CCCC2)C(=O)N1CC3=CC=C(C=C3)C4=CC=CC=C4C5=NNN=N5
5537	CC1=CC(=C(C(=C1)C)N=C2C=C3C4=CC(=C(C=C4CCN3C(=O)N2C)OC)OC)C
4198	CC1=C(C(=O)C2=CN(C(=O)C=C2C1=O)C)OC
4564	C1CCC(CC1)COC2=NC(=NC3=C2NC=N3)N
3423	CC1=C(C(=C(N1)C)C(=O)OC)C(=O)C2=CC=CC=C2CC3=CC=CC=C3
2749	CC1=CC(=O)N(C(=C1)C2CCCCC2)O
2421	COC(=O)CN(C1=CC=C(C=C1)N(CC(=O)OC)N=O)N=O
9822	CC1=CC(=NN1)C(=O)O
3830	C1=COC(=C1)CNC2=NC=NC3=C2NC=N3
5094	CN1C(=CN=C1COC(=O)N)[N+](=O)[O-]
2422	CC(C)N1C=NC2=C1N=C(N=C2NCC3=CC=CC=C3)NCCCO
9312	CC1=CC(=NO1)C
4774	CC1=CC=C(C=C1)N(CC2=NC=CN2)C3=CC=C(C=C3)O
9312	CC1=CC(=NO1)C
4593	CC1=C(C=C(C(=O)N1)C#N)C2=CN3C=CN=C3C=C2
9213	C1=CC=C2C(=C1)C=NC3=CC=CC=C3O2
3277	CCN1C2=NC=C(C(=C2C=N1)NN=C(C)C)C(=O)OCC
7105	C1=CC=C(C=C1)C2=CN=C(O2)C3=CC=CC=C3
3331	C1=CC=C(C=C1)C(COC(=O)N)COC(=O)N
5599	C1=CC=C2C(=C1)C(=CN2)CC(=N)C(=O)O
4735	C1=CC(=CC=C1C(=N)N)OCCCCCOC2=CC=C(C=C2)C(=N)N
4564	C1CCC(CC1)COC2=NC(=NC3=C2NC=N3)N
2947	CN1CCC2=CNC3=C2C1=CC(=O)C3=O
9331	C1CCN(CC1)C2(CCN(CC2)CCC(C#N)(C3=CC=CC=C3)C4=CC=CC=C4)C(=O)N
3620	C[N+]1=CC=CC=C1C(=O)[O-]
3698	C1=CN=CC=C1C2=CNC(=O)C(=C2)N
2765	C1CC1C2=CC=CC=C2OCC3=NCCN3
